# Supplementary material for: Serotonin signals through a gut-liver axis to regulate hepatic steatosis
Source: Nat Commun. 2018 Nov 16;9:4824. doi: 10.1038/s41467-018-07287-7 (PMC6240035; doi:10.1038/s41467-018-07287-7)
Supplement: Supplementary file 4 — Supplementary Data 1 [file 41467_2018_7287_MOESM4_ESM.xlsx]

## Sheet: Enriched in Htr2a LKO
Gene ontology (GO) gene sets significantly enriched in livers of HFD-fed Htr2a LKO mice.
NAME	NES	NOM P-val	FDR q-val
GO_SMALL_RIBOSOMAL_SUBUNIT	1.02651	<0.001	0.739586
GO_ER_ASSOCIATED_UBIQUITIN_DEPENDENT_PROTEIN_CATABOLIC_PROCESS	1.18149	<0.001	0.672107
GO_PROTEASOME_COMPLEX	1.20828	<0.001	0.675934
GO_NADH_DEHYDROGENASE_COMPLEX	1.25645	<0.001	0.624241
GO_MITOCHONDRIAL_RESPIRATORY_CHAIN_COMPLEX_I_BIOGENESIS	1.27164	<0.001	0.601343
GO_RIBOSOME_ASSEMBLY	1.30059	<0.001	0.535102
GO_2_OXOGLUTARATE_METABOLIC_PROCESS	1.36724	0.03125	0.442683
GO_COENZYME_A_METABOLIC_PROCESS	1.36878	0.0285714	0.457085
GO_CYTOPLASMIC_TRANSLATION	1.37353	<0.001	0.464445
GO_MATURATION_OF_SSU_RRNA_FROM_TRICISTRONIC_RRNA_TRANSCRIPT_SSU_RRNA_5_8S_RRNA_LSU_RRNA_	1.42436	<0.001	0.382002
GO_MITOCHONDRIAL_RESPIRATORY_CHAIN_COMPLEX_ASSEMBLY	1.43557	<0.001	0.378828
GO_SERINE_FAMILY_AMINO_ACID_METABOLIC_PROCESS	1.43778	<0.001	0.41199
GO_ATPASE_REGULATOR_ACTIVITY	1.46769	<0.001	0.41432
GO_MONOOXYGENASE_ACTIVITY	1.48826	<0.001	0.395691
GO_IRE1_MEDIATED_UNFOLDED_PROTEIN_RESPONSE	1.50511	<0.001	0.382598
GO_ISOPRENOID_BINDING	1.50862	0.0344828	0.403127
GO_PIGMENT_BIOSYNTHETIC_PROCESS	1.51736	<0.001	0.413431
GO_INNER_MITOCHONDRIAL_MEMBRANE_ORGANIZATION	1.67793	0.0196078	0.213424
GO_OXYGEN_BINDING	1.74847	<0.001	0.157539
GO_PROTEASOME_ACCESSORY_COMPLEX	1.79664	<0.001	0.135691
GO_PROTEIN_REFOLDING	1.81787	0.025641	0.140022
GO_CYTOSOLIC_LARGE_RIBOSOMAL_SUBUNIT	1.90652	<0.001	0.0875655
GO_PYRIDINE_CONTAINING_COMPOUND_BIOSYNTHETIC_PROCESS	1.92653	<0.001	0.0882807
GO_HIGH_DENSITY_LIPOPROTEIN_PARTICLE	1.99647	<0.001	0.0643246
GO_SIGNAL_PEPTIDE_PROCESSING	2.01285	<0.001	0.0745845
GO_MANNOSYLTRANSFERASE_ACTIVITY	2.05435	<0.001	0.0888332
GO_RETINOL_METABOLIC_PROCESS	2.07915	<0.001	0.123503

## Sheet: Less enriched in Htr2a LKO
Gene ontology (GO) gene sets significantly less enriched in livers of HFD-fed Htr2a LKO mice.
NAME	NES	NOM P-val	FDR q-val
GO_POSITIVE_REGULATION_OF_INTERLEUKIN_2_PRODUCTION	-1.62468	0.0010331	0.0060566
GO_POSITIVE_REGULATION_OF_INTERFERON_GAMMA_PRODUCTION	-1.62138	<0.001	0.0064982
GO_REGULATION_OF_INTERLEUKIN_2_PRODUCTION	-1.60977	<0.001	0.0092151
GO_DEFENSE_RESPONSE_TO_GRAM_NEGATIVE_BACTERIUM	-1.58137	0.0010299	0.0194229
GO_POSITIVE_REGULATION_OF_LEUKOCYTE_MIGRATION	-1.5779	<0.001	0.0204721
GO_REGULATION_OF_INTERLEUKIN_10_PRODUCTION	-1.57712	0.0010341	0.0201821
GO_REGULATION_OF_SMOOTH_MUSCLE_CELL_MIGRATION	-1.5737	<0.001	0.0211773
GO_LEUKOCYTE_CHEMOTAXIS	-1.56804	<0.001	0.0236449
GO_POSITIVE_REGULATION_OF_CHEMOTAXIS	-1.56586	<0.001	0.0244927
GO_POSITIVE_REGULATION_OF_CYTOKINE_BIOSYNTHETIC_PROCESS	-1.56184	<0.001	0.0263629
GO_POSITIVE_REGULATION_OF_LEUKOCYTE_CHEMOTAXIS	-1.56136	<0.001	0.026058
GO_POSITIVE_REGULATION_OF_T_CELL_PROLIFERATION	-1.55289	<0.001	0.0311729
GO_POSITIVE_REGULATION_OF_SMOOTH_MUSCLE_CELL_MIGRATION	-1.54954	<0.001	0.03279
GO_TRIGLYCERIDE_RICH_LIPOPROTEIN_PARTICLE	-1.54574	0.0010526	0.0346063
GO_REGULATION_OF_INTERFERON_GAMMA_PRODUCTION	-1.53935	<0.001	0.0385371
GO_B_CELL_RECEPTOR_SIGNALING_PATHWAY	-1.53824	0.0010101	0.0386263
GO_PROTEOGLYCAN_BINDING	-1.5294	<0.001	0.0464324
GO_REGULATION_OF_LYMPHOCYTE_MIGRATION	-1.51845	0.0020492	0.0579695
GO_KETONE_BIOSYNTHETIC_PROCESS	-1.51778	<0.001	0.0580912
GO_REGULATION_OF_T_CELL_PROLIFERATION	-1.51673	<0.001	0.0581478
GO_RESPONSE_TO_FUNGUS	-1.51637	0.0010256	0.057493
GO_KERATAN_SULFATE_BIOSYNTHETIC_PROCESS	-1.51466	0.0010384	0.0588326
GO_FIBRINOLYSIS	-1.51347	0.0021277	0.0592308
GO_MULTICELLULAR_ORGANISMAL_MACROMOLECULE_METABOLIC_PROCESS	-1.51183	<0.001	0.060412
GO_REGULATION_OF_LEUKOCYTE_MIGRATION	-1.51033	<0.001	0.0608196
GO_REGULATION_OF_LEUKOCYTE_CHEMOTAXIS	-1.50648	<0.001	0.0652157
GO_POSITIVE_REGULATION_OF_TUMOR_NECROSIS_FACTOR_SUPERFAMILY_CYTOKINE_PRODUCTION	-1.50519	<0.001	0.0659954
GO_REGULATION_OF_CELLULAR_EXTRAVASATION	-1.50324	0.0052301	0.0675051
GO_MYELOID_LEUKOCYTE_ACTIVATION	-1.50279	<0.001	0.0669643
GO_POSITIVE_REGULATION_OF_LYMPHOCYTE_MIGRATION	-1.50235	0.0093168	0.0663255
GO_CELLULAR_RESPONSE_TO_ALKALOID	-1.49954	0.0051813	0.0694708
GO_COLLAGEN_TRIMER	-1.49891	<0.001	0.0691655
GO_POSITIVE_REGULATION_OF_LEUKOCYTE_PROLIFERATION	-1.49878	<0.001	0.0682373
GO_REGULATION_OF_T_CELL_MIGRATION	-1.49712	0.0072314	0.0696122
GO_GRANULOCYTE_MIGRATION	-1.49416	<0.001	0.0726889
GO_POSITIVE_REGULATION_OF_CYCLIC_NUCLEOTIDE_METABOLIC_PROCESS	-1.49311	0.001002	0.0732728
GO_MACROPHAGE_ACTIVATION	-1.49286	0.0030675	0.0725019
GO_DEFENSE_RESPONSE_TO_BACTERIUM	-1.49271	<0.001	0.0715643
GO_GLOMERULUS_DEVELOPMENT	-1.4903	0.001003	0.0735784
GO_PHOTORECEPTOR_CELL_DEVELOPMENT	-1.48987	0.0030928	0.0732059
GO_EXTRACELLULAR_MATRIX_COMPONENT	-1.48973	<0.001	0.0723689
GO_MULTICELLULAR_ORGANISM_METABOLIC_PROCESS	-1.48942	<0.001	0.0718729
GO_CELL_CHEMOTAXIS	-1.4887	<0.001	0.0720974
GO_REGULATION_OF_CYTOKINE_PRODUCTION_INVOLVED_IN_IMMUNE_RESPONSE	-1.48343	<0.001	0.0787906
GO_REGULATION_OF_BONE_REMODELING	-1.48297	0.0030457	0.0784514
GO_REGULATION_OF_LEUKOCYTE_PROLIFERATION	-1.48281	<0.001	0.0776392
GO_REGULATION_OF_CHEMOTAXIS	-1.48164	<0.001	0.0783027
GO_POSITIVE_REGULATION_OF_CYTOKINE_SECRETION	-1.47983	<0.001	0.0797867
GO_REGULATION_OF_CYTOKINE_BIOSYNTHETIC_PROCESS	-1.47586	<0.001	0.0855061
GO_RESPONSE_TO_INCREASED_OXYGEN_LEVELS	-1.47268	0.0072464	0.0899032
GO_EXTRACELLULAR_MATRIX	-1.47254	<0.001	0.0891073
GO_GTP_METABOLIC_PROCESS	-1.47086	0.0042061	0.0912145
GO_INTERFERON_GAMMA_MEDIATED_SIGNALING_PATHWAY	-1.47038	0.0020141	0.090994
GO_REGULATION_OF_TUMOR_NECROSIS_FACTOR_SUPERFAMILY_CYTOKINE_PRODUCTION	-1.46928	<0.001	0.0920964
GO_CHEMOKINE_RECEPTOR_BINDING	-1.46846	0.0061602	0.0926261
GO_REGULATION_OF_CYTOKINE_SECRETION	-1.46806	<0.001	0.0923391
GO_REGULATION_OF_CYCLIC_NUCLEOTIDE_METABOLIC_PROCESS	-1.46674	<0.001	0.0935465
GO_INSULIN_LIKE_GROWTH_FACTOR_BINDING	-1.46663	0.0123839	0.0926609
GO_PHOSPHATIDYLINOSITOL_3_4_BISPHOSPHATE_BINDING	-1.46542	0.0051921	0.0937035
GO_REGULATION_OF_CD4_POSITIVE_ALPHA_BETA_T_CELL_ACTIVATION	-1.46464	0.0051867	0.0940424
GO_CHEMOKINE_MEDIATED_SIGNALING_PATHWAY	-1.46425	0.005144	0.0936041
GO_MYELOID_CELL_ACTIVATION_INVOLVED_IN_IMMUNE_RESPONSE	-1.46308	0.00409	0.0948587
GO_PROTEINACEOUS_EXTRACELLULAR_MATRIX	-1.46201	<0.001	0.0958525
GO_POSITIVE_REGULATION_OF_INTERLEUKIN_6_PRODUCTION	-1.4619	0.0020121	0.0951146
GO_CYCLIC_NUCLEOTIDE_PHOSPHODIESTERASE_ACTIVITY	-1.46186	0.0052411	0.0941437
GO_RESPONSE_TO_VITAMIN_D	-1.46175	0.0104384	0.0934296
GO_CELLULAR_RESPONSE_TO_INTERFERON_GAMMA	-1.45929	<0.001	0.0970477
GO_MAIN_AXON	-1.45922	0.0030488	0.0961875
GO_POSITIVE_REGULATION_OF_FILOPODIUM_ASSEMBLY	-1.4542	0.0031217	0.104528
GO_EYE_PHOTORECEPTOR_CELL_DEVELOPMENT	-1.45143	0.0113636	0.109016
GO_COLLAGEN_FIBRIL_ORGANIZATION	-1.4493	0.004065	0.111951
GO_T_CELL_SELECTION	-1.44746	0.0081549	0.114798
GO_CYTOKINE_ACTIVITY	-1.44631	<0.001	0.116184
GO_POSITIVE_REGULATION_OF_MULTICELLULAR_ORGANISM_GROWTH	-1.4461	0.0177824	0.115443
GO_CILIARY_TRANSITION_ZONE	-1.44578	0.0143885	0.115006
GO_POSITIVE_REGULATION_OF_BIOMINERAL_TISSUE_DEVELOPMENT	-1.44568	0.0020513	0.114076
GO_OXIDOREDUCTASE_ACTIVITY_ACTING_ON_PEROXIDE_AS_ACCEPTOR	-1.44341	0.0040858	0.117659
GO_SENSORY_PERCEPTION_OF_CHEMICAL_STIMULUS	-1.44311	0.0092308	0.117096
GO_RESPONSE_TO_INTERFERON_GAMMA	-1.44296	<0.001	0.116326
GO_STEROL_BINDING	-1.44265	0.0020141	0.11591
GO_NEGATIVE_REGULATION_OF_EMBRYONIC_DEVELOPMENT	-1.44243	0.0092784	0.115334
GO_INFLAMMATORY_RESPONSE	-1.44139	<0.001	0.116444
GO_REGULATION_OF_BONE_RESORPTION	-1.44108	0.0091837	0.116039
GO_REGULATION_OF_NEURONAL_SYNAPTIC_PLASTICITY	-1.44068	0.0030928	0.115933
GO_WNT_PROTEIN_BINDING	-1.43963	0.0197505	0.11723
GO_BASEMENT_MEMBRANE	-1.43896	<0.001	0.117514
GO_POSITIVE_REGULATION_OF_INFLAMMATORY_RESPONSE	-1.43806	0.001001	0.118322
GO_POSITIVE_REGULATION_OF_SMALL_GTPASE_MEDIATED_SIGNAL_TRANSDUCTION	-1.43732	0.0091556	0.118808
GO_POSITIVE_REGULATION_OF_CHEMOKINE_PRODUCTION	-1.43694	0.0040816	0.118609
GO_POSITIVE_REGULATION_OF_COAGULATION	-1.43686	0.0071795	0.117767
GO_RESPONSE_TO_AXON_INJURY	-1.43594	0.0071138	0.1187
GO_NEGATIVE_REGULATION_OF_SMOOTH_MUSCLE_CELL_PROLIFERATION	-1.43491	0.0121581	0.120148
GO_POSITIVE_REGULATION_OF_CAMP_METABOLIC_PROCESS	-1.43486	0.0050505	0.119314
GO_ANTIGEN_BINDING	-1.43415	<0.001	0.119926
GO_PROTEIN_LIPID_COMPLEX	-1.43259	0.0060852	0.122561
GO_NEGATIVE_REGULATION_OF_CHEMOTAXIS	-1.43223	0.0020325	0.122397
GO_CELLULAR_DEFENSE_RESPONSE	-1.43178	0.0030426	0.122314
GO_REGULATION_OF_TISSUE_REMODELING	-1.43144	0.0050505	0.122109
GO_TAXIS	-1.43035	<0.001	0.123959
GO_PURINERGIC_RECEPTOR_SIGNALING_PATHWAY	-1.42915	0.0134021	0.125683
GO_REGULATION_OF_VASCULAR_ENDOTHELIAL_GROWTH_FACTOR_PRODUCTION	-1.42828	0.0050813	0.126548
GO_INTEGRIN_BINDING	-1.42765	<0.001	0.126985
GO_COMPLEX_OF_COLLAGEN_TRIMERS	-1.42731	0.0115546	0.126753
GO_RENAL_SYSTEM_VASCULATURE_DEVELOPMENT	-1.42715	0.0196891	0.126158
GO_HYDROGEN_PEROXIDE_METABOLIC_PROCESS	-1.426	0.0145078	0.127676
GO_RESPONSE_TO_AMMONIUM_ION	-1.42452	0.0112936	0.13
GO_REGULATION_OF_BIOMINERAL_TISSUE_DEVELOPMENT	-1.42409	0.0030181	0.13021
GO_GROWTH_FACTOR_BINDING	-1.42408	<0.001	0.129267
GO_LAMININ_BINDING	-1.42407	0.0093361	0.128337
GO_LEUKOCYTE_MIGRATION	-1.42369	<0.001	0.128393
GO_CELLULAR_RESPONSE_TO_VITAMIN	-1.42295	0.0282132	0.129177
GO_EXTRACELLULAR_STRUCTURE_ORGANIZATION	-1.42214	<0.001	0.130336
GO_PLATELET_ALPHA_GRANULE_LUMEN	-1.42154	0.0010081	0.130856
GO_POSITIVE_REGULATION_OF_ACTIN_FILAMENT_BUNDLE_ASSEMBLY	-1.42085	0.0010132	0.131661
GO_ALPHA_BETA_T_CELL_ACTIVATION	-1.4188	0.008089	0.135274
GO_RECEPTOR_CLUSTERING	-1.41875	0.0060667	0.134482
GO_POSITIVE_REGULATION_OF_KIDNEY_DEVELOPMENT	-1.4181	0.0154959	0.135059
GO_G_PROTEIN_COUPLED_RECEPTOR_ACTIVITY	-1.41662	<0.001	0.137499
GO_INTEGRIN_MEDIATED_SIGNALING_PATHWAY	-1.41644	<0.001	0.136996
GO_DENDRITIC_CELL_DIFFERENTIATION	-1.414	0.0219665	0.14205
GO_NEURON_PROJECTION_MEMBRANE	-1.4131	0.0166493	0.143325
GO_POSITIVE_REGULATION_OF_CYTOKINE_PRODUCTION_INVOLVED_IN_IMMUNE_RESPONSE	-1.41224	0.0184237	0.144537
GO_BENZENE_CONTAINING_COMPOUND_METABOLIC_PROCESS	-1.41196	0.0185567	0.144347
GO_REGULATION_OF_B_CELL_PROLIFERATION	-1.40969	0.0050403	0.148998
GO_REGULATION_OF_CAMP_METABOLIC_PROCESS	-1.409	0.001004	0.149588
GO_HEPARIN_BINDING	-1.40864	<0.001	0.149563
GO_POSITIVE_REGULATION_OF_PROTEIN_AUTOPHOSPHORYLATION	-1.40754	0.0208333	0.15135
GO_NEGATIVE_REGULATION_OF_BLOOD_VESSEL_ENDOTHELIAL_CELL_MIGRATION	-1.40516	0.0226337	0.15648
GO_GLYCOSAMINOGLYCAN_BINDING	-1.40308	<0.001	0.160782
GO_GANGLIOSIDE_METABOLIC_PROCESS	-1.40003	0.0322245	0.16765
GO_SMOOTHENED_SIGNALING_PATHWAY	-1.39948	0.0030181	0.16818
GO_REGULATION_OF_TYPE_2_IMMUNE_RESPONSE	-1.39898	0.0300207	0.168552
GO_POSITIVE_REGULATION_OF_CELL_ACTIVATION	-1.39868	<0.001	0.168375
GO_OLIGODENDROCYTE_DIFFERENTIATION	-1.3983	0.0070707	0.168408
GO_POSITIVE_REGULATION_OF_B_CELL_PROLIFERATION	-1.39829	0.0235415	0.167398
GO_NEGATIVE_CHEMOTAXIS	-1.39809	0.0080972	0.166878
GO_RESPONSE_TO_MOLECULE_OF_BACTERIAL_ORIGIN	-1.3979	<0.001	0.166357
GO_REGULATION_OF_INTERLEUKIN_6_PRODUCTION	-1.3973	<0.001	0.166913
GO_PHOTORECEPTOR_CONNECTING_CILIUM	-1.39671	0.0216718	0.16752
GO_REGULATION_OF_GRANULOCYTE_CHEMOTAXIS	-1.39633	0.011259	0.167592
GO_POSITIVE_REGULATION_OF_SMOOTHENED_SIGNALING_PATHWAY	-1.39562	0.0259605	0.168359
GO_REGULATION_OF_ANTIGEN_PROCESSING_AND_PRESENTATION	-1.39452	0.0305585	0.170219
GO_EXTRACELLULAR_MATRIX_BINDING	-1.39354	0.0100402	0.172034
GO_INNATE_IMMUNE_RESPONSE	-1.39331	<0.001	0.171629
GO_MYELOID_LEUKOCYTE_MIGRATION	-1.393	0.0020101	0.171573
GO_NEGATIVE_REGULATION_OF_LEUKOCYTE_PROLIFERATION	-1.3926	0.0090817	0.171691
GO_GLYCOPROTEIN_COMPLEX	-1.3925	0.0269151	0.170986
GO_G_PROTEIN_COUPLED_RECEPTOR_SIGNALING_PATHWAY	-1.39105	<0.001	0.173864
GO_CHEMOREPELLENT_ACTIVITY	-1.39076	0.0164948	0.173683
GO_EXTERNAL_SIDE_OF_PLASMA_MEMBRANE	-1.39051	<0.001	0.173374
GO_REGULATION_OF_CELL_ADHESION_MEDIATED_BY_INTEGRIN	-1.39021	0.0131579	0.173241
GO_CAMP_METABOLIC_PROCESS	-1.38997	0.0132518	0.172895
GO_POSITIVE_REGULATION_OF_VASCULAR_ENDOTHELIAL_GROWTH_FACTOR_PRODUCTION	-1.38986	0.0184995	0.172286
GO_MYD88_DEPENDENT_TOLL_LIKE_RECEPTOR_SIGNALING_PATHWAY	-1.38729	0.0153374	0.178604
GO_VENTRAL_SPINAL_CORD_DEVELOPMENT	-1.38682	0.0344828	0.178978
GO_NEGATIVE_REGULATION_OF_COAGULATION	-1.38641	0.0060362	0.179206
GO_REGULATION_OF_COAGULATION	-1.38618	<0.001	0.178858
GO_REGULATION_OF_INTERLEUKIN_12_PRODUCTION	-1.38617	0.0101317	0.177938
GO_POSITIVE_REGULATION_OF_B_CELL_ACTIVATION	-1.38497	0.003012	0.18064
GO_REGULATION_OF_PLATELET_ACTIVATION	-1.38465	0.0163099	0.180496
GO_BLOOD_VESSEL_REMODELING	-1.38433	0.0226571	0.180394
GO_CORECEPTOR_ACTIVITY	-1.384	0.0245902	0.180404
GO_PROTEIN_LOCALIZATION_TO_CILIUM	-1.38352	0.024565	0.180809
GO_TISSUE_REMODELING	-1.38338	0.001003	0.180229
GO_RESPONSE_TO_INTERFERON_ALPHA	-1.38264	0.0243902	0.181436
GO_EXTRACELLULAR_MATRIX_STRUCTURAL_CONSTITUENT	-1.38246	0.0070493	0.181008
GO_SUBSTANTIA_NIGRA_DEVELOPMENT	-1.38213	0.0182741	0.181025
GO_POSITIVE_REGULATION_OF_PROTEIN_SECRETION	-1.3813	<0.001	0.182489
GO_CELLULAR_RESPONSE_TO_AMINO_ACID_STIMULUS	-1.38097	0.003003	0.182494
GO_REGULATION_OF_B_CELL_DIFFERENTIATION	-1.38088	0.0268595	0.181894
GO_POSITIVE_REGULATION_OF_LEUKOCYTE_MEDIATED_IMMUNITY	-1.38078	0.002008	0.181256
GO_POSITIVE_REGULATION_OF_WOUND_HEALING	-1.38025	0.0120361	0.182092
GO_REGULATION_OF_CELL_KILLING	-1.37897	0.0110999	0.184734
GO_NEGATIVE_REGULATION_OF_T_CELL_PROLIFERATION	-1.37826	0.0142566	0.18596
GO_SARCOPLASM	-1.37826	0.0140562	0.185091
GO_RESPONSE_TO_BACTERIUM	-1.37781	<0.001	0.185575
GO_INTRACILIARY_TRANSPORT_PARTICLE	-1.377	0.0316004	0.186916
GO_CELLULAR_RESPONSE_TO_PROSTAGLANDIN_STIMULUS	-1.37633	0.0296827	0.188103
GO_POSITIVE_REGULATION_OF_VASCULATURE_DEVELOPMENT	-1.37599	<0.001	0.188149
GO_REGULATION_OF_CARDIAC_MUSCLE_CELL_CONTRACTION	-1.37533	0.0378947	0.189254
GO_POSITIVE_REGULATION_OF_BLOOD_VESSEL_ENDOTHELIAL_CELL_MIGRATION	-1.37447	0.0298661	0.190925
GO_PHOSPHORIC_DIESTER_HYDROLASE_ACTIVITY	-1.37367	0.002002	0.192415
GO_CELLULAR_RESPONSE_TO_BIOTIC_STIMULUS	-1.3732	<0.001	0.192852
GO_ESTABLISHMENT_OF_EPITHELIAL_CELL_POLARITY	-1.37224	0.0403727	0.194719
GO_CENTRIOLAR_SATELLITE	-1.37197	0.0366876	0.194634
GO_REGULATION_OF_KIDNEY_DEVELOPMENT	-1.3712	0.0121704	0.196295
GO_MIDBRAIN_DEVELOPMENT	-1.37093	0.006006	0.196195
GO_CELL_ACTIVATION_INVOLVED_IN_IMMUNE_RESPONSE	-1.37058	0.001	0.196292
GO_POSITIVE_REGULATION_OF_CYTOKINE_PRODUCTION	-1.36981	<0.001	0.197749
GO_HUMORAL_IMMUNE_RESPONSE	-1.36931	0.001	0.198303
GO_CYTOKINE_BINDING	-1.36878	0.004008	0.198997
GO_POSITIVE_REGULATION_OF_INTERLEUKIN_8_PRODUCTION	-1.36867	0.0111902	0.198408
GO_FIBRONECTIN_BINDING	-1.36853	0.0321244	0.198082
GO_POSITIVE_REGULATION_OF_CATION_CHANNEL_ACTIVITY	-1.36851	0.0445135	0.197225
GO_STRAND_DISPLACEMENT	-1.36802	0.0332987	0.197825
GO_ADENYLATE_CYCLASE_INHIBITING_G_PROTEIN_COUPLED_RECEPTOR_SIGNALING_PATHWAY	-1.36793	0.0296827	0.197226
GO_SIGNALING_RECEPTOR_ACTIVITY	-1.36722	<0.001	0.198584
GO_LYMPHOCYTE_MIGRATION	-1.36647	0.042887	0.199926
GO_NEGATIVE_REGULATION_OF_VASCULATURE_DEVELOPMENT	-1.36602	0.006012	0.200482
GO_POSITIVE_REGULATION_OF_RESPONSE_TO_WOUNDING	-1.36601	<0.001	0.199645
GO_POSITIVE_REGULATION_OF_NF_KAPPAB_TRANSCRIPTION_FACTOR_ACTIVITY	-1.36544	<0.001	0.200459
GO_CELL_ADHESION_MOLECULE_BINDING	-1.3648	<0.001	0.201723
GO_COLLAGEN_BINDING	-1.36346	0.003009	0.205112
GO_PEPTIDE_ANTIGEN_BINDING	-1.36338	0.0429319	0.204485
GO_LEUKOCYTE_DEGRANULATION	-1.36265	0.0279503	0.205683
GO_CYCLIC_NUCLEOTIDE_METABOLIC_PROCESS	-1.36193	0.0121704	0.207002
GO_SPINAL_CORD_DEVELOPMENT	-1.36111	0.007007	0.20861
GO_POSITIVE_REGULATION_OF_NUCLEOTIDE_METABOLIC_PROCESS	-1.3611	0.001002	0.207759
GO_REGULATION_OF_PHAGOCYTOSIS	-1.36054	0.0070211	0.208601
GO_CLATHRIN_COATED_ENDOCYTIC_VESICLE_MEMBRANE	-1.36018	0.0171717	0.208847
GO_CELL_SURFACE	-1.36008	<0.001	0.208349
GO_PLATELET_ALPHA_GRANULE	-1.35964	0.003006	0.208844
GO_POSITIVE_REGULATION_OF_CELL_CELL_ADHESION	-1.35961	<0.001	0.208058
GO_SULFUR_COMPOUND_BINDING	-1.35891	<0.001	0.209359
GO_T_CELL_ACTIVATION_INVOLVED_IN_IMMUNE_RESPONSE	-1.35879	0.024565	0.208899
GO_RESPONSE_TO_PROSTAGLANDIN	-1.35851	0.0370752	0.208834
GO_REGULATION_OF_ADAPTIVE_IMMUNE_RESPONSE	-1.35822	0.001	0.20888
GO_LEUKOCYTE_PROLIFERATION	-1.35811	0.0100604	0.208317
GO_RECEPTOR_ACTIVITY	-1.35794	<0.001	0.208048
GO_NEURAL_NUCLEUS_DEVELOPMENT	-1.3578	0.0120846	0.207645
GO_KERATAN_SULFATE_METABOLIC_PROCESS	-1.35777	0.0304569	0.206904
GO_CELL_DIFFERENTIATION_IN_SPINAL_CORD	-1.35655	0.0446521	0.209682
GO_REGULATION_OF_B_CELL_ACTIVATION	-1.35638	0.001001	0.209385
GO_GLYCOPROTEIN_BINDING	-1.35627	0.002	0.208903
GO_POSITIVE_REGULATION_OF_PRODUCTION_OF_MOLECULAR_MEDIATOR_OF_IMMUNE_RESPONSE	-1.3556	0.0090817	0.210102
GO_ENDODERM_FORMATION	-1.35529	0.0151057	0.210195
GO_REACTIVE_OXYGEN_SPECIES_METABOLIC_PROCESS	-1.35496	0.004004	0.210369
GO_REGULATION_OF_MORPHOGENESIS_OF_A_BRANCHING_STRUCTURE	-1.35474	0.0232794	0.210264
GO_CELLULAR_RESPONSE_TO_KETONE	-1.35466	0.001001	0.209712
GO_REGULATION_OF_CHEMOKINE_PRODUCTION	-1.35459	0.0090543	0.209128
GO_ALCOHOL_BINDING	-1.35394	0.0040161	0.209434
GO_NEGATIVE_REGULATION_OF_EPITHELIAL_CELL_MIGRATION	-1.3535	0.0130261	0.210067
GO_POSITIVE_REGULATION_OF_ADAPTIVE_IMMUNE_RESPONSE	-1.35339	0.0160804	0.209622
GO_PHOSPHATIDYLINOSITOL_3_KINASE_BINDING	-1.35337	0.041365	0.208873
GO_RESPONSE_TO_FLUID_SHEAR_STRESS	-1.35229	0.0191726	0.211438
GO_METALLOENDOPEPTIDASE_ACTIVITY	-1.35199	0.005005	0.211536
GO_LYMPHOCYTE_COSTIMULATION	-1.35194	0.0090361	0.210922
GO_ENDOCYTIC_VESICLE_MEMBRANE	-1.35193	<0.001	0.210175
GO_POSITIVE_REGULATION_OF_CELL_KILLING	-1.35188	0.0431655	0.209532
GO_DNA_SECONDARY_STRUCTURE_BINDING	-1.35157	0.040625	0.209696
GO_PLATELET_DEGRANULATION	-1.35157	0.001	0.20893
GO_NEGATIVE_REGULATION_OF_HOMOTYPIC_CELL_CELL_ADHESION	-1.35033	0.004008	0.211945
GO_POSITIVE_REGULATION_OF_NEUTROPHIL_MIGRATION	-1.34975	0.0413223	0.213071
GO_NEURON_PROJECTION_REGENERATION	-1.34892	0.0379487	0.215009
GO_PROTEIN_TRIMERIZATION	-1.34778	0.0212982	0.216895
GO_NEGATIVE_REGULATION_OF_CELL_ADHESION	-1.34688	<0.001	0.218791
GO_PHOSPHATIDYLINOSITOL_3_KINASE_ACTIVITY	-1.34647	0.0130391	0.219364
GO_PROTEIN_LIPID_COMPLEX_BINDING	-1.34603	0.033092	0.219887
GO_BASAL_PLASMA_MEMBRANE	-1.34598	0.0419652	0.219251
GO_NEPHRON_DEVELOPMENT	-1.34584	0.001001	0.218847
GO_POSITIVE_REGULATION_OF_PHAGOCYTOSIS	-1.34581	0.0110775	0.218185
GO_NONMOTILE_PRIMARY_CILIUM	-1.34453	0.005005	0.220595
GO_HETEROPHILIC_CELL_CELL_ADHESION_VIA_PLASMA_MEMBRANE_CELL_ADHESION_MOLECULES	-1.34321	0.049332	0.223108
GO_REGULATION_OF_PHOSPHOLIPASE_C_ACTIVITY	-1.34269	0.0283401	0.223913
GO_PHOTORECEPTOR_CELL_DIFFERENTIATION	-1.34268	0.0296221	0.223137
GO_ACTIN_CYTOSKELETON_REORGANIZATION	-1.34223	0.008008	0.223803
GO_PERIKARYON	-1.34218	0.0190381	0.223175
GO_REGULATION_OF_INTERLEUKIN_8_PRODUCTION	-1.34167	0.0151976	0.223247
GO_CELLULAR_RESPONSE_TO_TOXIC_SUBSTANCE	-1.34112	0.0438413	0.224201
GO_REGULATION_OF_BLOOD_VESSEL_ENDOTHELIAL_CELL_MIGRATION	-1.34042	0.0170512	0.225695
GO_BRAIN_MORPHOGENESIS	-1.34023	0.0486772	0.225548
GO_REGULATION_OF_VASCULATURE_DEVELOPMENT	-1.33938	<0.001	0.226767
GO_POSITIVE_REGULATION_OF_GLUCOSE_TRANSPORT	-1.33889	0.0173116	0.226786
GO_METANEPHROS_DEVELOPMENT	-1.33823	0.0100604	0.228219
GO_NEGATIVE_REGULATION_OF_CELL_MATRIX_ADHESION	-1.33821	0.0398366	0.227503
GO_CELLULAR_RESPONSE_TO_CAMP	-1.3375	0.0324215	0.229066
GO_NEGATIVE_REGULATION_OF_EPITHELIAL_CELL_DIFFERENTIATION	-1.33625	0.0376399	0.231672
GO_PEPTIDE_RECEPTOR_ACTIVITY	-1.33596	0.0353535	0.231904
GO_LEUKOCYTE_ACTIVATION	-1.33555	<0.001	0.232472
GO_NEUROMUSCULAR_JUNCTION_DEVELOPMENT	-1.33486	0.0364742	0.234002
GO_RETINA_DEVELOPMENT_IN_CAMERA_TYPE_EYE	-1.33476	0.002	0.232809
GO_POSITIVE_REGULATION_OF_IMMUNE_RESPONSE	-1.33451	<0.001	0.23283
GO_MULTIVESICULAR_BODY	-1.33391	0.0315041	0.23409
GO_REGULATION_OF_ANTIGEN_RECEPTOR_MEDIATED_SIGNALING_PATHWAY	-1.33355	0.0262892	0.234445
GO_CYTOKINE_PRODUCTION	-1.33306	0.004004	0.235329
GO_POSITIVE_REGULATION_OF_ENDOCYTOSIS	-1.33204	0.001	0.237908
GO_REGULATION_OF_LEUKOCYTE_APOPTOTIC_PROCESS	-1.33185	0.012024	0.237777
GO_REGULATION_OF_AXON_GUIDANCE	-1.33184	0.0475709	0.23708
GO_NEGATIVE_REGULATION_OF_TUMOR_NECROSIS_FACTOR_SUPERFAMILY_CYTOKINE_PRODUCTION	-1.33138	0.0490296	0.237973
GO_CHLORIDE_TRANSPORT	-1.33109	0.0170683	0.237354
GO_MESENCHYMAL_CELL_DIFFERENTIATION	-1.3309	0.002	0.237224
GO_VOLTAGE_GATED_ION_CHANNEL_ACTIVITY	-1.3305	0.0110442	0.237776
GO_RESPONSE_TO_TYPE_I_INTERFERON	-1.32993	0.0190763	0.238755
GO_REGULATION_OF_CALCIUM_ION_TRANSPORT	-1.32878	0.001	0.241886
GO_NEGATIVE_REGULATION_OF_CELL_SUBSTRATE_ADHESION	-1.32846	0.0130916	0.242096
GO_REGULATION_OF_WOUND_HEALING	-1.32753	0.002	0.244548
GO_AORTA_DEVELOPMENT	-1.32723	0.0273279	0.244791
GO_POSITIVE_REGULATION_OF_LOCOMOTION	-1.32721	<0.001	0.244114
GO_REGULATION_OF_OSTEOCLAST_DIFFERENTIATION	-1.32686	0.030303	0.244583
GO_REGULATION_OF_MEMBRANE_DEPOLARIZATION	-1.32662	0.0375254	0.244688
GO_ODONTOGENESIS_OF_DENTIN_CONTAINING_TOOTH	-1.32653	0.0201005	0.244208
GO_REGULATION_OF_ACUTE_INFLAMMATORY_RESPONSE	-1.3258	0.013013	0.245922
GO_POSITIVE_REGULATION_OF_RESPONSE_TO_EXTERNAL_STIMULUS	-1.32437	<0.001	0.24788
GO_RESPONSE_TO_PH	-1.32417	0.040568	0.247823
GO_CELL_SUBSTRATE_ADHESION	-1.32413	0.001	0.247235
GO_POSITIVE_REGULATION_OF_ENDOTHELIAL_CELL_MIGRATION	-1.32359	0.009018	0.248331
GO_B_CELL_ACTIVATION	-1.32271	<0.001	0.250617
GO_REGULATION_OF_PHOSPHOLIPASE_ACTIVITY	-1.32236	0.019019	0.251159
GO_CELL_ACTIVATION	-1.32228	<0.001	0.25069
GO_NEGATIVE_REGULATION_OF_VIRAL_GENOME_REPLICATION	-1.32202	0.0283401	0.250037
GO_CILIUM_MORPHOGENESIS	-1.32133	0.001	0.251759
GO_REGULATION_OF_CYTOKINE_PRODUCTION	-1.32131	<0.001	0.251092
GO_FILOPODIUM	-1.32009	0.002002	0.254524
GO_PHAGOCYTIC_VESICLE_MEMBRANE	-1.31982	0.0240481	0.254839
GO_T_TUBULE	-1.31963	0.0469388	0.254767
GO_MYOTUBE_DIFFERENTIATION	-1.31949	0.046748	0.253808
GO_LEUKOCYTE_CELL_CELL_ADHESION	-1.31939	<0.001	0.253399
GO_REGULATION_OF_CATION_CHANNEL_ACTIVITY	-1.31914	0.0311558	0.253555
GO_POSITIVE_REGULATION_OF_LYMPHOCYTE_DIFFERENTIATION	-1.31845	0.0160481	0.253827
GO_RESPONSE_TO_NICOTINE	-1.31687	0.0451745	0.257706
GO_CATION_CHANNEL_COMPLEX	-1.31651	0.0338462	0.257644
GO_SKELETAL_MUSCLE_CELL_DIFFERENTIATION	-1.31618	0.0324873	0.25809
GO_RESPONSE_TO_VITAMIN	-1.31573	0.006	0.258136
GO_REGULATION_OF_CALCIUM_ION_TRANSPORT_INTO_CYTOSOL	-1.31562	0.0180905	0.257165
GO_NEGATIVE_REGULATION_OF_AXONOGENESIS	-1.31544	0.0251509	0.257053
GO_POSITIVE_REGULATION_OF_LEUKOCYTE_DIFFERENTIATION	-1.31533	0.004	0.25683
GO_RESPONSE_TO_PROGESTERONE	-1.31446	0.0384226	0.258404
GO_NEGATIVE_REGULATION_OF_ENDOTHELIAL_CELL_MIGRATION	-1.31395	0.0335025	0.259247
GO_REGULATION_OF_SPROUTING_ANGIOGENESIS	-1.31354	0.0492813	0.259317
GO_POSITIVE_REGULATION_OF_MESENCHYMAL_CELL_PROLIFERATION	-1.31348	0.0441932	0.258073
GO_CORTICAL_CYTOSKELETON_ORGANIZATION	-1.31312	0.0429887	0.258768
GO_RESPONSE_TO_FATTY_ACID	-1.31242	0.0130522	0.259647
GO_CILIARY_MEMBRANE	-1.31205	0.0191532	0.260227
GO_SIDE_OF_MEMBRANE	-1.31205	<0.001	0.259542
GO_POSITIVE_REGULATION_OF_DEFENSE_RESPONSE	-1.31171	<0.001	0.260091
GO_REGULATION_OF_LEUKOCYTE_MEDIATED_CYTOTOXICITY	-1.31151	0.0445795	0.260115
GO_REGULATION_OF_LYMPHOCYTE_MEDIATED_IMMUNITY	-1.31141	0.01	0.259733
GO_REGULATION_OF_TRANSMEMBRANE_TRANSPORT	-1.31104	<0.001	0.260241
GO_POSITIVE_REGULATION_OF_TRANSPORTER_ACTIVITY	-1.31086	0.0270541	0.260197
GO_LYMPHOCYTE_DIFFERENTIATION	-1.31046	<0.001	0.260878
GO_DORSAL_VENTRAL_PATTERN_FORMATION	-1.31044	0.0261044	0.260264
GO_REGULATION_OF_LIPID_KINASE_ACTIVITY	-1.31035	0.0252781	0.259859
GO_CELL_MATRIX_ADHESION	-1.31004	0.001	0.260271
GO_OUTFLOW_TRACT_MORPHOGENESIS	-1.30997	0.0242424	0.259218
GO_POSITIVE_REGULATION_OF_PHOSPHATIDYLINOSITOL_3_KINASE_SIGNALING	-1.30974	0.009009	0.25937
GO_SECRETORY_GRANULE_LUMEN	-1.30964	0.0190381	0.259106
GO_EXTRACELLULAR_MATRIX_DISASSEMBLY	-1.30924	0.0222222	0.259746
GO_MICROTUBULE_ORGANIZING_CENTER_PART	-1.30886	<0.001	0.259731
GO_POSITIVE_REGULATION_OF_NUCLEAR_DIVISION	-1.30847	0.0342397	0.259779
GO_ANCHORED_COMPONENT_OF_MEMBRANE	-1.30846	0.0220441	0.259135
GO_POSITIVE_REGULATION_OF_REGULATED_SECRETORY_PATHWAY	-1.30843	0.0415822	0.258568
GO_DEFENSE_RESPONSE_TO_OTHER_ORGANISM	-1.30686	<0.001	0.261403
GO_TOLL_LIKE_RECEPTOR_SIGNALING_PATHWAY	-1.30685	0.007	0.260147
GO_CARBOHYDRATE_BINDING	-1.30583	<0.001	0.261773
GO_DIGESTIVE_SYSTEM_DEVELOPMENT	-1.30507	0.009	0.263071
GO_ACTIVATION_OF_IMMUNE_RESPONSE	-1.30498	<0.001	0.26269
GO_LEUKOCYTE_DIFFERENTIATION	-1.30486	<0.001	0.262461
GO_CILIUM_ORGANIZATION	-1.30438	0.002	0.26356
GO_NEGATIVE_REGULATION_OF_CELL_CELL_ADHESION	-1.30414	0.002	0.263777
GO_REGULATION_OF_ION_HOMEOSTASIS	-1.30394	0.002	0.263179
GO_SECONDARY_METABOLIC_PROCESS	-1.30393	0.0496454	0.26257
GO_G_PROTEIN_COUPLED_RECEPTOR_SIGNALING_PATHWAY_COUPLED_TO_CYCLIC_NUCLEOTIDE_SECOND_MESSENGER	-1.30346	0.0170683	0.263019
GO_POSITIVE_REGULATION_OF_IMMUNE_EFFECTOR_PROCESS	-1.30021	0.002	0.26864
GO_SOMITE_DEVELOPMENT	-1.3002	0.0371113	0.268036
GO_MESENCHYME_DEVELOPMENT	-1.29867	0.004	0.270703
GO_EPIDERMAL_GROWTH_FACTOR_RECEPTOR_SIGNALING_PATHWAY	-1.29685	0.0260782	0.274
GO_HOMOPHILIC_CELL_ADHESION_VIA_PLASMA_MEMBRANE_ADHESION_MOLECULES	-1.29539	0.0301508	0.275425
GO_DEFENSE_RESPONSE_TO_VIRUS	-1.29408	0.004	0.277566
GO_LYMPHOCYTE_ACTIVATION	-1.29366	<0.001	0.278487
GO_REGULATION_OF_LYMPHOCYTE_APOPTOTIC_PROCESS	-1.29361	0.0372608	0.278033
GO_CILIARY_TIP	-1.29356	0.0422961	0.277564
GO_ANION_CHANNEL_ACTIVITY	-1.29196	0.0443102	0.282152
GO_CELL_CELL_ADHESION	-1.29156	<0.001	0.283052
GO_PRIMARY_CILIUM	-1.29119	<0.001	0.283729
GO_POSITIVE_REGULATION_OF_SECRETION	-1.29074	<0.001	0.283583
GO_POSITIVE_REGULATION_OF_ERK1_AND_ERK2_CASCADE	-1.29006	0.005	0.28424
GO_PROTEIN_TYROSINE_KINASE_BINDING	-1.28983	0.0351759	0.283848
GO_NEGATIVE_REGULATION_OF_WOUND_HEALING	-1.28831	0.0301205	0.28694
GO_POSITIVE_REGULATION_OF_CELL_DIVISION	-1.28794	0.018018	0.287673
GO_CELLULAR_RESPONSE_TO_FATTY_ACID	-1.28778	0.0442656	0.286998
GO_POSITIVE_REGULATION_OF_LYMPHOCYTE_MEDIATED_IMMUNITY	-1.28736	0.0435223	0.287788
GO_POSITIVE_REGULATION_OF_TRANSMEMBRANE_TRANSPORT	-1.2866	0.0180361	0.290001
GO_TERPENOID_METABOLIC_PROCESS	-1.28617	0.02	0.29032
GO_TISSUE_HOMEOSTASIS	-1.28612	0.005	0.289871
GO_REGULATION_OF_PROTEIN_SECRETION	-1.28607	<0.001	0.289427
GO_CILIARY_PLASM	-1.28605	0.0353535	0.288854
GO_REGULATION_OF_CYTOSOLIC_CALCIUM_ION_CONCENTRATION	-1.28587	0.002	0.288918
GO_PLATELET_ACTIVATION	-1.28451	0.001	0.291425
GO_REGULATION_OF_ACTIN_FILAMENT_BUNDLE_ASSEMBLY	-1.28389	0.0150451	0.29306
GO_CALCIUM_MEDIATED_SIGNALING	-1.2837	0.0200803	0.291899
GO_REGULATED_EXOCYTOSIS	-1.28325	0.001	0.292241
GO_PATTERN_RECOGNITION_RECEPTOR_SIGNALING_PATHWAY	-1.28284	0.006	0.293133
GO_SECRETORY_GRANULE_MEMBRANE	-1.28133	0.0200602	0.296979
GO_REGULATION_OF_GLUCOSE_IMPORT	-1.28091	0.027027	0.297347
GO_POSITIVE_REGULATION_OF_CALCIUM_ION_TRANSPORT	-1.2803	0.016	0.299075
GO_REGULATION_OF_CELL_ACTIVATION	-1.28016	<0.001	0.29895
GO_VIRUS_RECEPTOR_ACTIVITY	-1.28011	0.0280843	0.298553
GO_CELL_MOTILITY	-1.27998	<0.001	0.297818
GO_ACTIVATION_OF_INNATE_IMMUNE_RESPONSE	-1.27964	<0.001	0.297827
GO_MYELOID_LEUKOCYTE_DIFFERENTIATION	-1.27956	0.016	0.297506
GO_NEGATIVE_REGULATION_OF_CELL_ACTIVATION	-1.27881	0.008	0.29914
GO_REGULATION_OF_CELL_CELL_ADHESION	-1.27666	0.001	0.303516
GO_REGULATION_OF_SMOOTH_MUSCLE_CELL_PROLIFERATION	-1.27647	0.013	0.303617
GO_REGULATION_OF_INFLAMMATORY_RESPONSE	-1.27646	<0.001	0.303081
GO_REGULATION_OF_HOMOTYPIC_CELL_CELL_ADHESION	-1.27612	<0.001	0.303793
GO_POSITIVE_REGULATION_OF_INNATE_IMMUNE_RESPONSE	-1.27581	<0.001	0.304302
GO_B_CELL_DIFFERENTIATION	-1.27421	0.02	0.307273
GO_EAR_DEVELOPMENT	-1.27324	0.006	0.308588
GO_PHOSPHATIDYLINOSITOL_BISPHOSPHATE_BINDING	-1.27314	0.0331992	0.307766
GO_SENSORY_PERCEPTION_OF_LIGHT_STIMULUS	-1.27302	0.014	0.307637
GO_RESPONSE_TO_AMINO_ACID	-1.27256	0.008	0.308179
GO_SH3_SH2_ADAPTOR_ACTIVITY	-1.27203	0.0403226	0.309524
GO_ADAPTIVE_IMMUNE_RESPONSE	-1.27181	0.003	0.309197
GO_CELL_PROJECTION_ASSEMBLY	-1.27165	0.001	0.309233
GO_REGULATION_OF_CELL_ADHESION	-1.27085	<0.001	0.311646
GO_POSITIVE_REGULATION_OF_CELL_ADHESION	-1.27066	<0.001	0.311831
GO_CARGO_RECEPTOR_ACTIVITY	-1.2706	0.038191	0.311478
GO_POSITIVE_REGULATION_OF_HEMOPOIESIS	-1.27007	0.004	0.312213
GO_NEGATIVE_REGULATION_OF_CELL_GROWTH	-1.26959	0.003	0.312943
GO_CATION_CHANNEL_ACTIVITY	-1.26936	0.014	0.313182
GO_REGULATION_OF_ENDOTHELIAL_CELL_MIGRATION	-1.26834	0.011	0.315386
GO_MOTILE_CILIUM	-1.26793	0.0420842	0.315792
GO_REGULATION_OF_PHOSPHOLIPID_METABOLIC_PROCESS	-1.26766	0.0470471	0.316198
GO_POSITIVE_REGULATION_OF_EPITHELIAL_CELL_MIGRATION	-1.2676	0.012	0.31583
GO_NEGATIVE_REGULATION_OF_VIRAL_PROCESS	-1.26732	0.0240481	0.316341
GO_NEURON_PROJECTION_GUIDANCE	-1.26717	0.004	0.316383
GO_SKELETAL_MUSCLE_ORGAN_DEVELOPMENT	-1.26614	0.015	0.31853
GO_REGULATION_OF_METAL_ION_TRANSPORT	-1.26605	0.002	0.318317
GO_MESODERM_DEVELOPMENT	-1.26537	0.0250501	0.319704
GO_NEGATIVE_REGULATION_OF_RESPONSE_TO_EXTERNAL_STIMULUS	-1.26422	<0.001	0.322387
GO_PROTEIN_SECRETION	-1.2635	0.028	0.322822
GO_GLAND_MORPHOGENESIS	-1.26287	0.031031	0.324844
GO_SARCOLEMMA	-1.26255	0.017	0.325045
GO_NEGATIVE_REGULATION_OF_CELL_PROJECTION_ORGANIZATION	-1.26255	0.0150301	0.324473
GO_GLIAL_CELL_DEVELOPMENT	-1.26186	0.0190572	0.326605
GO_CELLULAR_RESPONSE_TO_CYTOKINE_STIMULUS	-1.26012	<0.001	0.330895
GO_CENTRIOLE	-1.25926	0.026	0.331971
GO_STEM_CELL_DIFFERENTIATION	-1.25882	0.003	0.333066
GO_ODONTOGENESIS	-1.25811	0.0330661	0.335261
GO_POSITIVE_REGULATION_OF_REACTIVE_OXYGEN_SPECIES_METABOLIC_PROCESS	-1.25757	0.02	0.335531
GO_REGULATION_OF_CELLULAR_COMPONENT_MOVEMENT	-1.25745	<0.001	0.333168
GO_NEGATIVE_REGULATION_OF_PROTEIN_SECRETION	-1.25677	0.0310933	0.33455
GO_UROGENITAL_SYSTEM_DEVELOPMENT	-1.25623	<0.001	0.334918
GO_REGULATION_OF_SYNAPSE_ORGANIZATION	-1.25585	0.0452716	0.335832
GO_REGULATION_OF_BMP_SIGNALING_PATHWAY	-1.25577	0.044044	0.335603
GO_REGULATION_OF_LIPASE_ACTIVITY	-1.25532	0.032032	0.335079
GO_PHAGOCYTOSIS	-1.25339	0.01	0.339717
GO_REGULATION_OF_SEQUESTERING_OF_CALCIUM_ION	-1.25314	0.0470942	0.340184
GO_IMMUNE_RESPONSE_REGULATING_CELL_SURFACE_RECEPTOR_SIGNALING_PATHWAY	-1.25292	<0.001	0.339884
GO_RESPONSE_TO_BIOTIC_STIMULUS	-1.2521	<0.001	0.341893
GO_REGULATION_OF_STEM_CELL_PROLIFERATION	-1.25202	0.0320641	0.34163
GO_NEGATIVE_REGULATION_OF_CYTOKINE_PRODUCTION	-1.25197	0.005	0.340707
GO_CELL_RECOGNITION	-1.25103	0.0490491	0.340448
GO_KIDNEY_EPITHELIUM_DEVELOPMENT	-1.25095	0.015	0.340145
GO_METALLOPEPTIDASE_ACTIVITY	-1.25091	0.015015	0.339779
GO_REGULATION_OF_RESPONSE_TO_WOUNDING	-1.25083	0.001	0.338465
GO_SINGLE_ORGANISM_CELL_ADHESION	-1.25046	<0.001	0.338246
GO_RECEPTOR_COMPLEX	-1.24972	0.003	0.340025
GO_CILIARY_PART	-1.24961	0.002	0.339916
GO_NEGATIVE_REGULATION_OF_GROWTH	-1.24949	<0.001	0.339825
GO_FORMATION_OF_PRIMARY_GERM_LAYER	-1.24948	0.033033	0.339349
GO_SECOND_MESSENGER_MEDIATED_SIGNALING	-1.24923	0.012	0.338735
GO_CILIARY_BASAL_BODY	-1.24913	0.045045	0.338575
GO_CELL_CELL_ADHESION_VIA_PLASMA_MEMBRANE_ADHESION_MOLECULES	-1.24878	0.0340681	0.337754
GO_REGULATION_OF_NUCLEOTIDE_METABOLIC_PROCESS	-1.24847	0.007	0.338486
GO_CYTOKINE_MEDIATED_SIGNALING_PATHWAY	-1.2472	<0.001	0.338174
GO_ANTIGEN_RECEPTOR_MEDIATED_SIGNALING_PATHWAY	-1.24719	0.002	0.337676
GO_RESPONSE_TO_WOUNDING	-1.24705	<0.001	0.337122
GO_BLOOD_VESSEL_MORPHOGENESIS	-1.24696	<0.001	0.336465
GO_RESPONSE_TO_KETONE	-1.24512	0.013	0.342087
GO_ENDOPLASMIC_RETICULUM_LUMEN	-1.24501	0.002	0.342027
GO_EYE_DEVELOPMENT	-1.24227	0.001	0.34797
GO_NEGATIVE_REGULATION_OF_LOCOMOTION	-1.24146	0.003	0.350211
GO_REGULATION_OF_EPITHELIAL_CELL_MIGRATION	-1.24122	0.012	0.350584
GO_POSITIVE_REGULATION_OF_ION_TRANSPORT	-1.24115	0.004	0.349806
GO_REGULATION_OF_EPITHELIAL_CELL_DIFFERENTIATION	-1.24098	0.025025	0.349418
GO_ENSHEATHMENT_OF_NEURONS	-1.24074	0.0381526	0.349355
GO_REGULATION_OF_ERK1_AND_ERK2_CASCADE	-1.24061	0.004	0.349377
GO_POSITIVE_REGULATION_OF_CELL_PROLIFERATION	-1.24022	<0.001	0.34937
GO_REGULATION_OF_LEUKOCYTE_MEDIATED_IMMUNITY	-1.23988	0.011	0.349119
GO_EYE_MORPHOGENESIS	-1.23917	0.032032	0.350852
GO_RESPONSE_TO_ETHANOL	-1.23801	0.014	0.352262
GO_POSITIVE_REGULATION_OF_EXOCYTOSIS	-1.23643	0.0461847	0.356057
GO_GATED_CHANNEL_ACTIVITY	-1.23636	0.033	0.355839
GO_REGULATION_OF_REACTIVE_OXYGEN_SPECIES_METABOLIC_PROCESS	-1.23617	0.012	0.356081
GO_RESPONSE_TO_TRANSFORMING_GROWTH_FACTOR_BETA	-1.23479	0.009	0.35658
GO_CELLULAR_RESPONSE_TO_ACID_CHEMICAL	-1.23457	0.016	0.356956
GO_PHAGOCYTIC_VESICLE	-1.23416	0.033	0.357563
GO_SENSORY_ORGAN_DEVELOPMENT	-1.23379	<0.001	0.357453
GO_MORPHOGENESIS_OF_AN_EPITHELIUM	-1.23272	<0.001	0.358264
GO_RESPONSE_TO_ALCOHOL	-1.23054	<0.001	0.363976
GO_REGENERATION	-1.23038	0.011	0.364104
GO_DIVALENT_INORGANIC_CATION_HOMEOSTASIS	-1.22966	0.003	0.364619
GO_RESPONSE_TO_CYTOKINE	-1.22959	<0.001	0.364397
GO_CALCIUM_ION_TRANSPORT	-1.22789	0.024	0.365615
GO_NEGATIVE_REGULATION_OF_RESPONSE_TO_WOUNDING	-1.22775	0.023	0.364758
GO_ANGIOGENESIS	-1.22758	0.002	0.364879
GO_PASSIVE_TRANSMEMBRANE_TRANSPORTER_ACTIVITY	-1.22707	0.014	0.365953
GO_PLASMA_MEMBRANE_PROTEIN_COMPLEX	-1.22703	0.001	0.365662
GO_GLIAL_CELL_DIFFERENTIATION	-1.22475	0.034	0.370302
GO_REGULATION_OF_LEUKOCYTE_DIFFERENTIATION	-1.22436	0.013	0.370889
GO_CELLULAR_COMPONENT_ASSEMBLY_INVOLVED_IN_MORPHOGENESIS	-1.22436	0.006	0.369915
GO_RESPONSE_TO_CORTICOSTEROID	-1.22419	0.018	0.370097
GO_PEPTIDASE_REGULATOR_ACTIVITY	-1.2241	0.02	0.36998
GO_REGULATION_OF_CATION_TRANSMEMBRANE_TRANSPORT	-1.22408	0.022	0.369599
GO_CELL_PART_MORPHOGENESIS	-1.22317	<0.001	0.372281
GO_RESPONSE_TO_ESTROGEN	-1.22266	0.01	0.373834
GO_TISSUE_MORPHOGENESIS	-1.22233	<0.001	0.373238
GO_TELENCEPHALON_DEVELOPMENT	-1.22219	0.007	0.372823
GO_SECRETORY_GRANULE	-1.22218	0.006	0.372385
GO_REGULATION_OF_ION_TRANSPORT	-1.2214	0.002	0.374105
GO_WOUND_HEALING	-1.22066	<0.001	0.375661
GO_GLIOGENESIS	-1.21762	0.025	0.381753
GO_LEADING_EDGE_MEMBRANE	-1.21726	0.021	0.382193
GO_VASCULATURE_DEVELOPMENT	-1.21694	<0.001	0.383039
GO_REGULATION_OF_PHOSPHATIDYLINOSITOL_3_KINASE_SIGNALING	-1.2162	0.032	0.384137
GO_REGULATION_OF_INNATE_IMMUNE_RESPONSE	-1.21539	0.002	0.385968
GO_DETECTION_OF_STIMULUS	-1.21506	0.027	0.385896
GO_RESPONSE_TO_TEMPERATURE_STIMULUS	-1.21504	0.032	0.385512
GO_CILIUM	-1.21459	0.002	0.385951
GO_REGULATION_OF_IMMUNE_EFFECTOR_PROCESS	-1.21327	0.001	0.38952
GO_OSSIFICATION	-1.21314	0.013	0.38963
GO_IMMUNE_EFFECTOR_PROCESS	-1.21252	0.001	0.389877
GO_CELL_CELL_SIGNALING	-1.21155	0.002	0.391018
GO_POSITIVE_REGULATION_OF_I_KAPPAB_KINASE_NF_KAPPAB_SIGNALING	-1.21038	0.012	0.392522
GO_NEGATIVE_REGULATION_OF_EPITHELIAL_CELL_PROLIFERATION	-1.2096	0.043043	0.395352
GO_SECRETION_BY_CELL	-1.20959	0.001	0.394941
GO_SENSORY_PERCEPTION	-1.2077	0.006	0.397717
GO_POSITIVE_REGULATION_OF_SEQUENCE_SPECIFIC_DNA_BINDING_TRANSCRIPTION_FACTOR_ACTIVITY	-1.20766	0.009	0.397436
GO_POSITIVE_REGULATION_OF_HOMEOSTATIC_PROCESS	-1.2074	0.015	0.398001
GO_REGULATION_OF_ENDOCYTOSIS	-1.2073	0.013	0.397956
GO_NEGATIVE_REGULATION_OF_MULTI_ORGANISM_PROCESS	-1.20648	0.03	0.398958
GO_RESPONSE_TO_ESTRADIOL	-1.20582	0.029	0.399856
GO_ACTIN_BASED_CELL_PROJECTION	-1.20443	0.031	0.402333
GO_SITE_OF_POLARIZED_GROWTH	-1.20387	0.041	0.402785
GO_REGULATION_OF_TRANSPORTER_ACTIVITY	-1.20372	0.041	0.402494
GO_NEGATIVE_REGULATION_OF_CELLULAR_RESPONSE_TO_GROWTH_FACTOR_STIMULUS	-1.2025	0.043043	0.406834
GO_NEGATIVE_REGULATION_OF_PEPTIDASE_ACTIVITY	-1.20241	0.022	0.406268
GO_BASOLATERAL_PLASMA_MEMBRANE	-1.20213	0.022	0.406532
GO_MUSCLE_ORGAN_DEVELOPMENT	-1.20138	0.017	0.408384
GO_SENSORY_ORGAN_MORPHOGENESIS	-1.2	0.026	0.410822
GO_SECRETION	-1.19905	0.002	0.41243
GO_RESPONSE_TO_IONIZING_RADIATION	-1.19874	0.029	0.411927
GO_POSITIVE_REGULATION_OF_MAPK_CASCADE	-1.19868	0.003	0.41174
GO_NEURON_PROJECTION_MORPHOGENESIS	-1.19663	0.008	0.415818
GO_RESPONSE_TO_VIRUS	-1.194	0.018	0.420851
GO_CALCIUM_ION_BINDING	-1.19282	<0.001	0.423084
GO_REGULATION_OF_MAPK_CASCADE	-1.1927	<0.001	0.422621
GO_EXOCYTOSIS	-1.19128	0.007	0.423584
GO_CELL_MORPHOGENESIS_INVOLVED_IN_NEURON_DIFFERENTIATION	-1.19094	0.012	0.423267
GO_REGULATION_OF_CELL_SHAPE	-1.19067	0.046	0.423097
GO_CYTOKINE_RECEPTOR_BINDING	-1.19066	0.028	0.422669
GO_RESPONSE_TO_ACID_CHEMICAL	-1.1906	0.008	0.422495
GO_REGULATION_OF_MAP_KINASE_ACTIVITY	-1.19054	0.005	0.422297
GO_NEGATIVE_REGULATION_OF_NERVOUS_SYSTEM_DEVELOPMENT	-1.18946	0.012	0.424232
GO_REGULATION_OF_DEFENSE_RESPONSE	-1.18917	<0.001	0.425059
GO_CELL_MORPHOGENESIS_INVOLVED_IN_DIFFERENTIATION	-1.18894	0.005	0.425517
GO_IMMUNE_SYSTEM_DEVELOPMENT	-1.18793	0.002	0.427163
GO_REGULATION_OF_EPITHELIAL_CELL_PROLIFERATION	-1.18639	0.007	0.432123
GO_NEGATIVE_REGULATION_OF_NEURON_DIFFERENTIATION	-1.18471	0.044	0.436204
GO_RESPONSE_TO_NUTRIENT	-1.18108	0.034	0.443582
GO_REGULATION_OF_SECRETION	-1.1793	0.001	0.445616
GO_REGULATION_OF_CELL_GROWTH	-1.179	0.003	0.445118
GO_NEURON_PROJECTION_DEVELOPMENT	-1.17845	0.003	0.446263
GO_REGULATION_OF_PEPTIDASE_ACTIVITY	-1.17764	0.008	0.448374
GO_RAS_GUANYL_NUCLEOTIDE_EXCHANGE_FACTOR_ACTIVITY	-1.17719	0.035	0.448138
GO_TUBULIN_BINDING	-1.17706	0.015	0.447839
GO_ANTIGEN_PROCESSING_AND_PRESENTATION	-1.17687	0.025	0.447751
GO_TUBE_MORPHOGENESIS	-1.17649	0.01	0.448117
GO_POSITIVE_REGULATION_OF_MAP_KINASE_ACTIVITY	-1.17638	0.036	0.448174
GO_POSITIVE_REGULATION_OF_CELL_DIFFERENTIATION	-1.17572	0.002	0.450247
GO_SECRETORY_VESICLE	-1.17559	0.004	0.449925
GO_REGULATION_OF_CELLULAR_RESPONSE_TO_GROWTH_FACTOR_STIMULUS	-1.17546	0.039	0.449999
GO_RESPONSE_TO_OXYGEN_LEVELS	-1.17541	0.019	0.449794
GO_NEUROLOGICAL_SYSTEM_PROCESS	-1.17513	0.003	0.450196
GO_HEAD_DEVELOPMENT	-1.16804	0.001	0.464448
GO_ACTIN_BINDING	-1.16623	0.012	0.468747
GO_TUBE_DEVELOPMENT	-1.16525	0.004	0.471366
GO_ORGAN_MORPHOGENESIS	-1.16258	0.002	0.478335
GO_CYTOSKELETAL_PROTEIN_BINDING	-1.16251	0.001	0.478223
GO_NEGATIVE_REGULATION_OF_CELL_DEVELOPMENT	-1.16222	0.037	0.478765
GO_CIRCULATORY_SYSTEM_PROCESS	-1.16214	0.025	0.478655
GO_NEGATIVE_REGULATION_OF_CELL_PROLIFERATION	-1.15981	0.003	0.482826
GO_NEURON_DEVELOPMENT	-1.15766	0.007	0.488181
GO_CELLULAR_RESPONSE_TO_LIPID	-1.15746	0.004	0.487791
GO_MUSCLE_TISSUE_DEVELOPMENT	-1.1573	0.048	0.487235
GO_REGULATION_OF_CELL_PROJECTION_ORGANIZATION	-1.15699	0.006	0.487378
GO_CELL_PROJECTION_MEMBRANE	-1.15674	0.033	0.487194
GO_CENTROSOME	-1.1562	0.007	0.488821
GO_NEGATIVE_REGULATION_OF_DEVELOPMENTAL_PROCESS	-1.15544	0.001	0.48968
GO_REGULATION_OF_SMALL_GTPASE_MEDIATED_SIGNAL_TRANSDUCTION	-1.15482	0.03	0.491666
GO_REGULATION_OF_ACTIN_FILAMENT_BASED_PROCESS	-1.15441	0.027	0.492212
GO_ENDOCYTOSIS	-1.15419	0.006	0.492776
GO_MUSCLE_STRUCTURE_DEVELOPMENT	-1.15206	0.022	0.496539
GO_CENTRAL_NERVOUS_SYSTEM_DEVELOPMENT	-1.15203	0.004	0.49628
GO_CELLULAR_CHEMICAL_HOMEOSTASIS	-1.15168	0.011	0.497385
GO_REGULATION_OF_NERVOUS_SYSTEM_DEVELOPMENT	-1.15145	0.005	0.497595
GO_REGULATION_OF_HOMEOSTATIC_PROCESS	-1.15109	0.019	0.498011
GO_REGULATION_OF_GTPASE_ACTIVITY	-1.15103	0.006	0.497898
GO_REGULATION_OF_CELL_MORPHOGENESIS	-1.1508	0.01	0.498109
GO_REGULATION_OF_CELL_DEVELOPMENT	-1.14836	0.004	0.503404
GO_NEURON_DIFFERENTIATION	-1.14816	0.001	0.503561
GO_VESICLE_MEMBRANE	-1.14752	0.014	0.505627
GO_ENDOCYTIC_VESICLE	-1.14671	0.044	0.506402
GO_LIPID_BINDING	-1.14558	0.005	0.507549
GO_SOMATODENDRITIC_COMPARTMENT	-1.14408	0.016	0.511052
GO_POSITIVE_REGULATION_OF_ESTABLISHMENT_OF_PROTEIN_LOCALIZATION	-1.14365	0.008	0.51133
GO_REGULATION_OF_GROWTH	-1.14287	0.007	0.512416
GO_MEMBRANE_MICRODOMAIN	-1.14069	0.043	0.517132
GO_NEGATIVE_REGULATION_OF_IMMUNE_SYSTEM_PROCESS	-1.13885	0.036	0.520521
GO_POSITIVE_REGULATION_OF_KINASE_ACTIVITY	-1.13721	0.025	0.521623
GO_POSITIVE_REGULATION_OF_CELL_DEVELOPMENT	-1.13584	0.031	0.524894
GO_PHOSPHOLIPID_BINDING	-1.13579	0.041	0.524694
GO_CELL_BODY	-1.13376	0.032	0.527994
GO_MICROTUBULE_ORGANIZING_CENTER	-1.13312	0.008	0.529405
GO_ENZYME_LINKED_RECEPTOR_PROTEIN_SIGNALING_PATHWAY	-1.12605	0.015	0.544794
GO_REGULATION_OF_NEURON_DIFFERENTIATION	-1.12603	0.031	0.544507
GO_DENDRITE	-1.12472	0.039	0.546939
GO_NEGATIVE_REGULATION_OF_CELL_DIFFERENTIATION	-1.12449	0.035	0.546828
GO_REGULATION_OF_PROTEIN_SERINE_THREONINE_KINASE_ACTIVITY	-1.12388	0.02	0.548914
GO_CYTOPLASMIC_VESICLE_PART	-1.12222	0.025	0.552332
GO_REGULATION_OF_BODY_FLUID_LEVELS	-1.11993	0.035	0.558854
GO_REGULATION_OF_CYTOSKELETON_ORGANIZATION	-1.11944	0.042	0.560409
GO_TRANSMEMBRANE_RECEPTOR_PROTEIN_TYROSINE_KINASE_SIGNALING_PATHWAY	-1.11779	0.031	0.563478
GO_CELLULAR_RESPONSE_TO_NITROGEN_COMPOUND	-1.1153	0.035	0.569857
GO_CELL_PROLIFERATION	-1.10834	0.034	0.589912
GO_PLASMA_MEMBRANE_REGION	-1.10459	0.027	0.6002
